# Supplementary material for: Advanced Age Is Associated With Catatonia in Critical Illness: Results From the Delirium and Catatonia Prospective Cohort Investigation
Source: Front Psychiatry. 2021 Nov 19;12:673166. doi: 10.3389/fpsyt.2021.673166 (PMC8639534; doi:10.3389/fpsyt.2021.673166)
Supplement: Supplementary file 1 [file Data_Sheet_1.zip]

Archive with 5 entries (5 files):
- Age and catatonia Supplemental Figure 2.docx
- Age and catatonia Supplemental Table 1.docx
- Age and catatonia Supplemental Table 2.docx
- Age and catatonia Supplemental Table 3.docx
- Catatonia and Age Supplemental Figure 1.docx
